# Supplementary material for: Beyond the Numbers: Quantitative and qualitative analysis of quality of life after deep brain stimulation for OCD
Source: PLoS One. 2026 May 29;21(5):e0350293. doi: 10.1371/journal.pone.0350293 (PMC13221007; doi:10.1371/journal.pone.0350293)
Supplement: S1 File — (XLSX) [file pone.0350293.s001.xlsx]

## Sheet: SummaryDataCL
subject	daysPostStim	YBOCS	QLES
7	9	-42.8571	40
7	13	-31.4286	40
7	22	-42.8571	46.6667
7	33	-42.8571	46.6667
7	63	-54.2857	57.7778
7	91	-48.5714	17.7778
7	163	-45.7143	22.2222
7	187	-37.1429	31.1111
7	215	-45.7143	-4.44444
7	259	-45.7143	-4.44444
7	294	-51.4286	20
7	323	-54.2857	31.1111
7	349	-54.2857	35.5556
7	380	-42.8571	20
7	413	-42.8571	40
7	475	-51.4286	26.6667
7	539	-48.5714	22.2222
7	596	-37.1429	-20
7	747	-51.4286	42.2222
7	792	-48.5714	51.1111
7	883	-51.4286	22.2222
7	974	-60	66.6667
3	8	-8.10811	-14.8148
3	17	-24.3243	5.55556
3	21	-29.7297	0
3	29	-24.3243	-14.8148
3	42	-32.4324	-20.3704
3	56	-43.2432	-7.40741
3	94	-45.9459	-7.40741
3	122	-35.1351	16.6667
3	169	-43.2432	16.6667
3	189	-32.4324	-16.6667
3	230	-35.1351	-16.6667
3	258	-32.4324	0
3	301	-29.7297	12.963
3	336	-35.1351	12.963
3	372	-32.4324	1.85185
3	485	-29.7297	1.85185
3	528	-27.027	-3.7037
3	582	-29.7297	-3.7037
3	626	-18.9189	-3.7037
3	686	-35.1351	1.85185
3	735	-40.5405	0
3	812	-27.027	-24.0741
3	874	-43.2432	0
3	938	-35.1351	-14.8148
3	1000	-32.4324	-3.7037
3	1046	-35.1351	-7.40741
3	1113	-40.5405	-11.1111
3	1178	-32.4324	0
3	1269	-35.1351	1.85185
3	1351	-29.7297	1.85185
3	1437	-27.027	5.55556
3	1473	-43.2432	9.25926
3	1605	-37.8378	12.963
8	8	10.3448	3.84615
8	15	-27.5862	53.8462
8	21	-27.5862	53.8462
8	29	-31.0345	36.5385
8	43	-10.3448	30.7692
8	55	-6.89655	17.3077
8	85	-20.6897	9.61538
8	111	-17.2414	26.9231
8	153	-13.7931	30.7692
8	195	-20.6897	36.5385
8	226	-44.8276	44.2308
8	254	-41.3793	51.9231
8	275	-37.931	34.6154
8	310	-37.931	34.6154
8	352	-24.1379	30.7692
8	401	-17.2414	53.8462
8	429	-34.4828	26.9231
8	478	-17.2414	44.2308
8	506	-24.1379	36.5385
8	534	-24.1379	48.0769
8	639	-51.7241	9.61538
8	674	-13.7931	44.2308
8	730	-27.5862	44.2308
8	772	-27.5862	36.5385
8	930	-27.5862	30.7692
8	1050	-6.89655	17.3077
8	1172	-68.9655	44.2308
8	1353	-48.2759	23.0769
1	7	-9.375	40
1	14	-3.125	57.7778
1	23	3.125	51.1111
1	28	-15.625	55.5556
1	35	-9.375	57.7778
1	42	-15.625	55.5556
1	49	-9.375	51.1111
1	77	-12.5	51.1111
1	112	-31.25	46.6667
1	154	-18.75	51.1111
1	196	-21.875	26.6667
1	238	-9.375	22.2222
1	273	-3.125	20
1	315	-6.25	40
1	357	3.125	40
1	401	-6.25	46.6667
1	422	-9.375	42.2222
1	440	-6.25	46.6667
1	471	-15.625	35.5556
1	497	-21.875	15.5556
1	534	-40.625	40
1	559	-50	20
1	590	-40.625	20
1	617	-3.125	20
1	646	-9.375	6.66667
1	702	-28.125	22.2222
1	765	-15.625	20
1	805	-18.75	15.5556
1	845	-75	20
1	896	-59.375	15.5556
1	974	-31.25	20
1	1009	-40.625	20
1	1050	-46.875	-8.88889
1	1120	-37.5	15.5556
1	1183	-31.25	6.66667
1	1245	-34.375	15.5556
1	1307	-21.875	2.22222
1	1344	-18.75	22.2222
1	1430	-40.625	-28.8889
1	1539	-18.75	-8.88889
1	1566	-6.25	-20
1	1619	-21.875	0
1	1672	3.125	-4.44444
1	1756	-6.25	-13.3333
1	1853	-37.5	0
1	1913	-40.625	-4.44444
1	1962	-34.375	20
1	2022	-21.875	-15.5556
1	2064	-3.125	-15.5556
1	2105	-15.625	-8.88889
1	2151	-6.25	-13.3333
1	2213	-15.625	11.1111
2	15	-51.3514	29.5082
2	27	-48.6486	19.6721
2	41	-59.4595	11.4754
2	69	-54.0541	0
2	97	-67.5676	11.4754
2	181	-62.1622	26.2295
2	279	-43.2432	0
2	386	-56.7568	3.27869
2	498	-51.3514	19.6721
2	589	-40.5405	22.9508
2	686	-43.2432	11.4754
2	785	-35.1351	37.7049
2	890	-35.1351	29.5082
2	960	-48.6486	19.6721
2	1049	-37.8378	26.2295
2	1142	-40.5405	14.7541
2	1314	-35.1351	26.2295
2	1471	-43.2432	22.9508
2	1566	-40.5405	22.9508
2	1664	-43.2432	37.7049
2	1745	-54.0541	31.1475
2	1856	-59.4595	22.9508
2	1958	-48.6486	22.9508
2	2028	-35.1351	40.9836
2	2213	-59.4595	26.2295
2	2315	-51.3514	16.3934
2	2382	-62.1622	26.2295
2	2606	-75.6757	34.4262
4	7	-71.875	94.4444
4	14	-25	-19.4444
4	21	-25	-19.4444
4	34	-34.375	-11.1111
4	49	-43.75	-5.55556
4	77	-43.75	-30.5556
4	98	-50	13.8889
4	127	-50	-11.1111
4	162	-56.25	-11.1111
4	190	-56.25	-11.1111
4	222	-31.25	-16.6667
4	257	-65.625	52.7778
4	349	-50	25
4	398	-43.75	19.4444
4	482	-65.625	38.8889
4	551	-68.75	58.3333
4	600	-65.625	77.7778
4	663	-68.75	88.8889
4	792	-65.625	27.7778
4	859	-75	27.7778
4	915	-50	33.3333
4	960	-56.25	25
4	1047	-65.625	75
4	1127	-62.5	63.8889
4	1223	-62.5	77.7778
4	1303	-62.5	69.4444
4	1370	-68.75	88.8889
4	1481	-59.375	52.7778
4	1575	-62.5	50
4	1663	-71.875	58.3333
4	1748	-65.625	44.4444
4	1839	-59.375	94.4444
4	1917	-56.25	83.3333
4	2007	-56.25	122.222
4	2098	-62.5	75
4	2213	-50	75
4	2300	-56.25	94.4444
5	7	-41.6667	78.7234
5	16	-44.4444	78.7234
5	21	-50	82.9787
5	27	-50	82.9787
5	41	-52.7778	89.3617
5	55	-72.2222	82.9787
5	86	-66.6667	87.234
5	122	-50	68.0851
5	147	-55.5556	74.4681
5	175	-69.4444	87.234
5	238	-69.4444	93.617
5	266	-58.3333	89.3617
5	295	-77.7778	97.8723
5	350	-75	87.234
5	406	-91.6667	104.255
5	476	-83.3333	104.255
5	657	-80.5556	108.511
5	750	-75	87.234
5	833	-86.1111	108.511
5	933	-100	93.617
5	1021	-94.4444	104.255
5	1121	-91.6667	108.511
5	1210	-100	108.511
5	1330	-86.1111	108.511
5	1534	-94.4444	87.234
5	1716	-80.5556	102.128
5	1891	-83.3333	104.255
6	8	-0.94	-24.3
6	28	1.89	-10.28
6	70	1.89	-15.89
6	98	-6.6	6.54
6	216	-20.75	14.95
6	265	1.89	-15.89
6	363	-12.26	14.95
6	755	-17.92	-43.93
6	924	-15.09	-4.67
6	1076	-20.75	-10.28
6	1251	-26.42	0.93
6	1433	-23.58	-10.28
6	2052	-20.75	-13.08
6	2400	-17.92	6.54
6	2631	-29.25	-4.67
6	3203	-32.08	0.93
